# Supplementary material for: Shoulder Physiological Offset Parameters in Asian Populations—A Magnetic Resonance Imaging Study
Source: Diagnostics (Basel). 2025 Jan 9;15(2):146. doi: 10.3390/diagnostics15020146 (PMC11763603; doi:10.3390/diagnostics15020146)
Supplement: Supplementary file 1 [file diagnostics-15-00146-s001.zip]

Archive with 13 entries (13 files):
- Figure S10_CO.tif
- Figure S1_HO.tif
- Figure S2_GO.tif
- Figure S3_LGHO.tif
- Figure S4_HAO.tif
- Figure S5_CO.tif
- Figure S6_HO.tif
- Figure S7_GO.tif
- Figure S8_LGHO.tif
- Figure S9_HAO.tif
- Table S1.pdf
- Table S2.pdf
- Table S3.pdf
